# Supplementary material for: The Position and Complex Genomic Architecture of Plant T-DNA Insertions Revealed by 4SEE
Source: Int J Mol Sci. 2020 Mar 30;21(7):2373. doi: 10.3390/ijms21072373 (PMC7177604; doi:10.3390/ijms21072373)
Supplement: Supplementary file 1 [file ijms-21-02373-s001.zip]

Archive with 2 entries (2 files):
- Krispil sup_tables.xlsx
- sup_figs_proofs.pdf
